# Supplementary material for: Stress-Induced Production of Bioactive Oxylipins in Marine Microalgae
Source: Mar Drugs. 2024 Sep 4;22(9):406. doi: 10.3390/md22090406 (PMC11432788; doi:10.3390/md22090406)
Supplement: Supplementary file 1 [file marinedrugs-22-00406-s001.zip]

Archive with 1 entries (1 files):
- marinedrugs-3006978-supplementary.pdf
